# Supplementary material for: Oleate Promotes Triple-Negative Breast Cancer Cell Migration by Enhancing Filopodia Formation through a PLD/Cdc42-Dependent Pathway
Source: Int J Mol Sci. 2024 Apr 2;25(7):3956. doi: 10.3390/ijms25073956 (PMC11012533; doi:10.3390/ijms25073956)
Supplement: Supplementary file 1 [file ijms-25-03956-s001.zip]

Archive with 1 entries (1 files):
- ijms-2877419-supplementary.pdf
